# Supplementary material for: Nipple Aspirate Fluid at a Glance
Source: Cancers (Basel). 2021 Dec 29;14(1):159. doi: 10.3390/cancers14010159 (PMC8750428; doi:10.3390/cancers14010159)
Supplement: Supplementary file 1 [file cancers-14-00159-s001.zip]

Archive with 1 entries (1 files):
- cancers-1509122-supplementary.pdf
